# Supplementary material for: Lower In vivo Myo-Inositol in the Anterior Cingulate Cortex Correlates with Delayed Melatonin Rhythms in Young Persons with Depression
Source: Front Neurosci. 2017 Jun 20;11:336. doi: 10.3389/fnins.2017.00336 (PMC5476733; doi:10.3389/fnins.2017.00336)
Supplement: Supplementary file 1 [file Table1.XLSX]

## Sheet: Sheet2
Participant	Age	Sex	Comorbid Anxiety Dx	Medications		Hamilton Rating Scale for Depression							MI/CrPCr
						Anxiety	Depression	Insomnia	Somatic	Total	Severity
1	20	Female	No	Lamotrigine		3	0	0	0	3	Asymptomatic		0.88
2	19	Male	No	None		0	5	0	0	5	Asymptomatic		0.84
3	25	Female	Yes	None		3	0	2	1	6	Asymptomatic		0.85
4	20	Female	Yes	Sertraline, Lyrica		2	3	0	2	7	Asymptomatic		0.77
5	25	Female	Yes	Duloxetine		3	0	2	2	7	Asymptomatic		0.79
6	16	Female	No	None		4	3	2	0	9	Mild		0.92
7	19	Male	No	Fluoxetine		2	2	6	0	10	Mild		0.68
8	21	Male	Yes	None		4	3	2	1	10	Mild		1.1
9	16	Male	No	Fluoxetine, Lamotrigine,Quetiapine, Lyrica		0	9	0	2	11	Mild		0.91
10	30	Male	No	Paroxetine		3	2	2	4	11	Mild		1.13
11	18	Male	No	None		1	7	3	1	12	Mild		0.79
12	16	Female	No	None		5	5	1	1	12	Mild		0.9
13	20	Female	No	Fluoxetine		4	5	4	0	13	Mild		0.73
14	25	Female	No	Fluoxetine		3	7	0	3	13	Mild		0.94
15	25	Female	No	None		4	5	4	2	15	Mild		0.75
16	20	Female	Yes	None		3	5	2	5	15	Mild		0.75
17	22	Female	Yes	Sertraline, Diazepam		5	6	2	2	15	Mild		0.9
18	18	Female	Yes	None		5	2	5	5	17	Moderate		0.78
19	17	Male	Yes	None		4	8	3	2	17	Moderate		0.8
20	17	Male	No	None		2	9	4	2	17	Moderate		0.92
21	17	Female	No	Sertraline		2	8	3	4	17	Moderate		0.93
22	26	Female	No	None		6	4	5	3	18	Moderate		0.83
23	17	Female	Yes	Fluoxetine, Nitrazepam		4	6	6	3	19	Moderate		0.66
24	28	Male	Yes	None		10	5	2	2	19	Moderate		0.84
25	16	Female	Yes	Fluoxetine		2	10	4	3	19	Moderate		0.86
26	16	Female	No	Fluoxetine		4	11	4	1	20	Moderate		0.7
27	21	Female	No	Duloxetine		4	11	2	3	20	Moderate		0.73
28	16	Female	Yes	Fluoxetine, Concerta		6	6	3	5	20	Moderate		0.81
29	16	Female	No	None		5	12	0	3	20	Moderate		0.87
30	18	Male	No	Duloxetine		5	10	3	3	21	Moderate		0.92
31	18	Female	Yes	None		6	11	3	2	22	Moderate		0.86
32	23	Male	No	Fluoxetine		9	10	1	2	22	Moderate		0.93
33	23	Female	No	None		4	9	6	5	24	Severe		0.71
34	17	Female	No	Fluoxetine		6	9	4	5	24	Severe		0.81
35	17	Male	No	None		9	9	4	6	28	Severe		0.87
36	19	Male	No	Sertraline		-	-	-	-	-	-		0.77
37	26	Female	No	None		-	-	-	-	-	-		0.82
38	22	Female	No	Escitalopram		-	-	-	-	-	-		0.83
39	21	Male	Yes	None		-	-	-	-	-	-		0.84
40	23	Male	No	None		-	-	-	-	-	-		0.99
Individual demographic, clinical and spectroscopy data for the depression group. Anxiety Dx: anxiety disorder. MI/CrPCr ratio: myo-inositol relative to creatine ratio.

## Sheet: Sheet3
	Duloxetine						Duloxetine, , , , ,
	Duloxetine						Duloxetine, , , , ,
	Duloxetine						Duloxetine, , , , ,
	Escitalopram						Escitalopram, , , , ,
	Sertraline			Diazepam			Sertraline, , , Diazepam, ,
	Sertraline						Sertraline, , , , ,
	Sertraline						Sertraline, , , , ,
	Sertraline					lyrica	Sertraline, , , , , lyrica
	Paroxetine						Paroxetine, , , , ,
	Fluoxetine						Fluoxetine, , , , ,
	Fluoxetine	Lamotrigine	Quetiapine			lyrica	Fluoxetine, Lamotrigine, Quetiapine, , , lyrica
	Fluoxetine						Fluoxetine, , , , ,
	Fluoxetine				Concerta		Fluoxetine, , , , Concerta,
	Fluoxetine						Fluoxetine, , , , ,
	Fluoxetine						Fluoxetine, , , , ,
	Fluoxetine			Nitrazepam			Fluoxetine, , , Nitrazepam, ,
	Fluoxetine						Fluoxetine, , , , ,
	Fluoxetine						Fluoxetine, , , , ,
	Fluoxetine						Fluoxetine, , , , ,
							, , , , ,
							, , , , ,
							, , , , ,
							, , , , ,
		Lamotrigine					, Lamotrigine, , , ,
